# Supplementary material for: Hyperbranched Poly(β-amino ester)s (HPAEs) Structure Optimisation for Enhanced Gene Delivery: Non-Ideal Termination Elimination
Source: Nanomaterials (Basel). 2022 Nov 4;12(21):3892. doi: 10.3390/nano12213892 (PMC9656648; doi:10.3390/nano12213892)
Supplement: Supplementary file 1 [file nanomaterials-12-03892-s001.zip]

Archive with 1 entries (1 files):
- nanomaterials-1987911-SI.pdf
